# Supplementary material for: Efficacy of eHealth Interventions for Adults with Diabetes: A Systematic Review and Meta-Analysis
Source: Int J Environ Res Public Health. 2021 Aug 26;18(17):8982. doi: 10.3390/ijerph18178982 (PMC8431552; doi:10.3390/ijerph18178982)
Supplement: Supplementary file 1 [file ijerph-18-08982-s001.zip]

Archive with 1 entries (1 files):
- ijerph-1329862-supplementary.pdf
